# Supplementary material for: Depletion of essential fatty acids in muscle is associated with shorter survival of cancer patients undergoing surgery-preliminary report
Source: Sci Rep. 2021 Nov 26;11:23006. doi: 10.1038/s41598-021-02269-0 (PMC8626431; doi:10.1038/s41598-021-02269-0)
Supplement: Supplementary file 2 — Supplementary Table 1. [file 41598_2021_2269_MOESM2_ESM.xlsx]

## Sheet: Sheet1
	Cut-	Below cut-point			Above cut-point			Cox regression analysis (categorical variable)
	Point levela
	%	No. of patients,	Event, N (%)	Survival time	No. of patients,	Event, N (%)	Survival time	HR (95%CI)	p-value
		N		(median)	N		(median)
Palmitoleic acid (16:1)	1.02	14	2 (14)	736	19	14 (74)	479		0.013
AA	7.56	15	9(60)	478	18	7(30)	671		0.127
(20:4n-6)
EPA	0.37	18	11 (61)	450	15	5(33)	719		0.052
(20:5n-3)
DHA	1.27	20	12 (60)	450	13	4 (31)	765		0.032
(22:6n-3)
